# Supplementary material for: Best practices for multi-ancestry, meta-analytic transcriptome-wide association studies: Lessons from the Global Biobank Meta-analysis Initiative
Source: Cell Genom. 2022 Oct 12;2(10):100180. doi: 10.1016/j.xgen.2022.100180 (PMC9631681; doi:10.1016/j.xgen.2022.100180)
Supplement: Table S6. GReX-PheWAS results for three representative genes from asthma meta-analytic TWASs in Europeans in GBMI that meet Bonferroni correction (p < 0.05/731), related to Figure 4 [file mmc3.xlsx]

## Sheet: Table S6
Gene	Z-score	P-value	Phecode	Description	Group
IL18RAP	13.5	2.5e-41	495	Asthma	respiratory
IL18RAP	7.61	2.79e-14	471	Nasal polyps	respiratory
IL18RAP	7.13	1.01e-12	496	Chronic airway obstruction	respiratory
IL18RAP	6.16	7.38e-10	496.2	Chronic bronchitis	respiratory
IL18RAP	6.11	9.91e-10	496.21	Obstructive chronic bronchitis	respiratory
IL18RAP	5.45	5.17e-08	939	Atopic/contact dermatitis due to other or unspecified	dermatologic
IL18RAP	4.56	5.18e-06	557	Intestinal malabsorption (non-celiac)	digestive
IL18RAP	4.53	5.98e-06	741.2	Stiffness of joint	musculoskeletal
IL18RAP	-4.4	1.07e-05	586.11	Small kidney	genitourinary
IL18RAP	4.31	1.6e-05	557.1	Celiac disease	digestive
IL18RAP	-4.07	4.61e-05	585.2	Renal failure NOS	genitourinary
IL18RAP	-4	6.41e-05	331	Other cerebral degenerations	neurological
TAF7	-11.3	1.08e-29	244.1	Secondary hypothyroidism	endocrine/metabolic
TAF7	8.72	2.81e-18	473.1	Chronic laryngitis	respiratory
TAF7	8.21	2.27e-16	550.5	Ventral hernia	digestive
TAF7	-7.91	2.5e-15	242.3	Exophthalmos	endocrine/metabolic
TAF7	7.45	9.64e-14	550	Abdominal hernia	digestive
TAF7	-7.35	2.04e-13	240	Simple and unspecified goiter	endocrine/metabolic
TAF7	-7.02	2.2e-12	204.21	Myeloid leukemia	acute
TAF7	-7.02	2.28e-12	250.42	Other abnormal glucose	endocrine/metabolic
TAF7	-7.01	2.39e-12	282.9	Other hereditary hemolytic anemias	hematopoietic
TAF7	6.92	4.45e-12	731.1	Osteitis deformans [Paget's disease of bone]	musculoskeletal
TAF7	-6.67	2.57e-11	204.4	Multiple myeloma	neoplasms
TAF7	6.62	3.61e-11	471	Nasal polyps	respiratory
TAF7	-6.61	3.95e-11	155	Cancer of liver and intrahepatic bile duct	neoplasms
TAF7	-6.5	8.25e-11	286.12	Congenital deficiency of other clotting factors (including factor VII)	hematopoietic
TAF7	-6.15	7.87e-10	320	Meningitis	neurological
TAF7	-6.14	8.09e-10	736.2	Acquired deformities of finger	musculoskeletal
TAF7	-6.14	8.38e-10	348.9	Other conditions of brain	NOS
TAF7	-6.14	8.46e-10	735.1	Flat foot	musculoskeletal
TAF7	-6.02	1.75e-09	252.2	Hypoparathyroidism	endocrine/metabolic
TAF7	5.97	2.32e-09	571.51	Cirrhosis of liver without mention of alcohol	digestive
TAF7	5.95	2.65e-09	726.1	Enthesopathy	musculoskeletal
TAF7	-5.91	3.38e-09	252	Disorders of parathyroid gland	endocrine/metabolic
TAF7	-5.91	3.46e-09	739	Contracture of joint	musculoskeletal
TAF7	-5.89	3.76e-09	286.6	Defibrination syndrome	hematopoietic
TAF7	5.88	4.12e-09	202.24	Large cell lymphoma	neoplasms
TAF7	5.79	6.98e-09	340	Migraine	neurological
TAF7	-5.79	7.19e-09	199	Neoplasm of uncertain behavior	neoplasms
TAF7	5.76	8.18e-09	523	Gingival and periodontal diseases	digestive
TAF7	5.7	1.17e-08	550.1	Inguinal hernia	digestive
TAF7	-5.66	1.53e-08	250.4	Abnormal glucose	endocrine/metabolic
TAF7	5.4	6.8e-08	535.6	Duodenitis	digestive
TAF7	-5.39	7.16e-08	289.4	Lymphadenitis	hematopoietic
TAF7	-5.33	9.56e-08	472	Chronic pharyngitis and nasopharyngitis	respiratory
TAF7	-5.31	1.08e-07	338	Pain	neurological
TAF7	-5.25	1.48e-07	286.7	Other and unspecified coagulation defects	hematopoietic
TAF7	-5.25	1.54e-07	473.4	Voice disturbance	respiratory
TAF7	-5.23	1.68e-07	198.7	Secondary malignant neoplasm of skin	neoplasms
TAF7	5.23	1.69e-07	742.2	Pathological	developmental or recurrent dislocation
TAF7	-5.21	1.86e-07	721.2	Spondylosis with myelopathy	musculoskeletal
TAF7	5.17	2.4e-07	501	Pneumonitis due to inhalation of food or vomitus	respiratory
TAF7	-5.08	3.87e-07	252.1	Hyperparathyroidism	endocrine/metabolic
TAF7	-5.05	4.41e-07	286	Coagulation defects	hematopoietic
TAF7	4.95	7.6e-07	574.1	Cholelithiasis	digestive
TAF7	-4.94	7.62e-07	204	Leukemia	neoplasms
TAF7	4.87	1.1e-06	198.5	Secondary malignancy of brain/spine	neoplasms
TAF7	4.87	1.1e-06	947	Urticaria	dermatologic
TAF7	4.87	1.12e-06	722.6	Degeneration of intervertebral disc	musculoskeletal
TAF7	4.86	1.15e-06	153.2	Colon cancer	neoplasms
TAF7	-4.79	1.68e-06	575.1	Cholangitis	digestive
TAF7	-4.74	2.16e-06	353.1	Nerve plexus lesions	neurological
TAF7	4.71	2.53e-06	334.1	Spinocerebellar disease	neurological
TAF7	-4.64	3.48e-06	527	Diseases of the salivary glands	digestive
TAF7	4.63	3.61e-06	250.21	Type 2 diabetes with ketoacidosis	endocrine/metabolic
TAF7	-4.62	3.84e-06	727.7	Contracture of tendon (sheath)	musculoskeletal
TAF7	-4.61	4.11e-06	244	Hypothyroidism	endocrine/metabolic
TAF7	-4.59	4.39e-06	737.1	Kyphosis (acquired)	musculoskeletal
TAF7	4.58	4.72e-06	197	Chemotherapy	neoplasms
TAF7	-4.56	5.09e-06	480.3	Pneumonia due to fungus (mycoses)	respiratory
TAF7	4.51	6.35e-06	564.1	Irritable Bowel Syndrome	digestive
TAF7	-4.5	6.79e-06	561.2	Flatulence	digestive
TAF7	-4.46	8.07e-06	282	Hereditary hemolytic anemias	hematopoietic
TAF7	-4.43	9.26e-06	573.3	Hepatomegaly	digestive
TAF7	4.42	1e-05	253	Disorders of the pituitary gland and its hypothalamic control	endocrine/metabolic
TAF7	-4.39	1.13e-05	281.13	Folate-deficiency anemia	hematopoietic
TAF7	4.35	1.34e-05	210	Benign neoplasm of lip	oral cavity
TAF7	4.34	1.42e-05	727.1	Synovitis and tenosynovitis	musculoskeletal
TAF7	4.32	1.53e-05	289.8	Polycythemia	secondary
TAF7	-4.32	1.6e-05	170.2	Cancer of connective tissue	neoplasms
TAF7	-4.29	1.78e-05	741.2	Stiffness of joint	musculoskeletal
TAF7	-4.26	2.02e-05	228	Hemangioma and lymphangioma	any site
TAF7	-4.21	2.51e-05	200	Myeloproliferative disease	neoplasms
TAF7	-4.21	2.59e-05	531.2	Gastric ulcer	digestive
TAF7	4.2	2.72e-05	531.4	Peptic ulcer	site unspecified
TAF7	4.18	2.97e-05	573	Other disorders of liver	digestive
TAF7	-4.18	2.98e-05	540.11	Acute appendicitis	digestive
TAF7	-4.14	3.45e-05	513.8	Disorders of diaphragm	respiratory
TAF7	4.13	3.61e-05	574	Cholelithiasis and cholecystitis	digestive
TAF7	4.09	4.33e-05	287.32	Secondary thrombocytopenia	hematopoietic
TAF7	-4.08	4.47e-05	575.2	Obstruction of bile duct	digestive
TAF7	-4.04	5.43e-05	522.5	Periapical abscess	digestive
TAF7	-4	6.46e-05	540.1	Appendicitis	digestive
TAF7	-3.98	6.76e-05	495.2	Asthma with exacerbation	respiratory
TMEM258	9.38	6.88e-21	598	Abnormal findings on examination of urine	genitourinary
TMEM258	8.24	1.67e-16	274.1	Gout	endocrine/metabolic
TMEM258	-8.23	1.85e-16	285	Other anemias	hematopoietic
TMEM258	-7.77	7.72e-15	244.4	Hypothyroidism NOS	endocrine/metabolic
TMEM258	-7.62	2.54e-14	495	Asthma	respiratory
TMEM258	7.59	3.28e-14	274	Gout and other crystal arthropathies	endocrine/metabolic
TMEM258	-7.48	7.36e-14	244	Hypothyroidism	endocrine/metabolic
TMEM258	-7.01	2.3e-12	737	Curvature of spine	musculoskeletal
TMEM258	-6.97	3.13e-12	208	Benign neoplasm of colon	neoplasms
TMEM258	-6.66	2.75e-11	272.11	Hypercholesterolemia	endocrine/metabolic
TMEM258	-6.51	7.4e-11	272	Disorders of lipoid metabolism	endocrine/metabolic
TMEM258	-6.51	7.45e-11	272.1	Hyperlipidemia	endocrine/metabolic
TMEM258	-6.47	9.52e-11	172	Skin cancer	neoplasms
TMEM258	6.45	1.1e-10	333.1	Essential tremor	neurological
TMEM258	-6.42	1.35e-10	287	Purpura and other hemorrhagic conditions	hematopoietic
TMEM258	-6.39	1.63e-10	471	Nasal polyps	respiratory
TMEM258	6.36	2.02e-10	594	Urinary calculus	genitourinary
TMEM258	6.32	2.68e-10	574	Cholelithiasis and cholecystitis	digestive
TMEM258	-6.28	3.31e-10	735.1	Flat foot	musculoskeletal
TMEM258	-6.03	1.6e-09	743	Osteoporosis	osteopenia and pathological fracture
TMEM258	-5.93	3.04e-09	476	Allergic rhinitis	respiratory
TMEM258	-5.88	4.03e-09	743.11	Osteoporosis NOS	musculoskeletal
TMEM258	-5.88	4.17e-09	229	Benign neoplasm of unspecified sites	neoplasms
TMEM258	5.86	4.73e-09	574.1	Cholelithiasis	digestive
TMEM258	5.81	6.41e-09	594.2	Calculus of lower urinary tract	genitourinary
TMEM258	-5.8	6.7e-09	287.3	Thrombocytopenia	hematopoietic
TMEM258	-5.8	6.76e-09	743.1	Osteoporosis	musculoskeletal
TMEM258	5.8	6.77e-09	204.1	Lymphoid leukemia	neoplasms
TMEM258	5.76	8.45e-09	594.3	Calculus of ureter	genitourinary
TMEM258	-5.71	1.16e-08	706.2	Sebaceous cyst	dermatologic
TMEM258	-5.68	1.33e-08	281.11	Pernicious anemia	hematopoietic
TMEM258	-5.66	1.54e-08	172.2	Other non-epithelial cancer of skin	neoplasms
TMEM258	-5.65	1.62e-08	706	Diseases of sebaceous glands	dermatologic
TMEM258	-5.62	1.93e-08	287.31	Primary thrombocytopenia	hematopoietic
TMEM258	-5.58	2.39e-08	214.1	Lipoma of skin and subcutaneous tissue	neoplasms
TMEM258	5.56	2.74e-08	201	Hodgkin's disease	neoplasms
TMEM258	-5.56	2.76e-08	198.7	Secondary malignant neoplasm of skin	neoplasms
TMEM258	5.55	2.89e-08	227	Benign neoplasm of other endocrine glands and related structures	neoplasms
TMEM258	-5.43	5.64e-08	689	Disorder of skin and subcutaneous tissue NOS	dermatologic
TMEM258	-5.4	6.59e-08	200.1	Polycythemia vera	neoplasms
TMEM258	5.39	7.03e-08	531.3	Duodenal ulcer	digestive
TMEM258	-5.31	1.09e-07	737.3	Kyphoscoliosis and scoliosis	musculoskeletal
TMEM258	-5.19	2.05e-07	526.5	Inflammatory conditions of jaw	digestive
TMEM258	-5.16	2.42e-07	351	Other peripheral nerve disorders	neurological
TMEM258	-5.15	2.63e-07	611	Abnormal findings on mammogram or breast exam	genitourinary
TMEM258	-5.14	2.76e-07	214	Lipoma	neoplasms
TMEM258	-5.12	3.07e-07	565.1	Anal and rectal polyp	digestive
TMEM258	5.09	3.61e-07	594.8	Renal colic	genitourinary
TMEM258	-5.04	4.57e-07	729	Other disorders of soft tissues	musculoskeletal
TMEM258	5.03	4.89e-07	480.5	Bronchopneumonia and lung abscess	respiratory
TMEM258	-4.98	6.38e-07	513.8	Disorders of diaphragm	respiratory
TMEM258	4.96	7.19e-07	204.12	Lymphoid leukemia	chronic
TMEM258	-4.9	9.72e-07	611.3	Lump or mass in breast	genitourinary
TMEM258	4.86	1.16e-06	567	Peritonitis and retroperitoneal infections	digestive
TMEM258	4.83	1.39e-06	189.4	Malignant neoplasm of other urinary organs	neoplasms
TMEM258	4.82	1.4e-06	227.1	Benign neoplasm of adrenal gland	neoplasms
TMEM258	-4.78	1.76e-06	275.3	Disorders of magnesium metabolism	endocrine/metabolic
TMEM258	-4.78	1.78e-06	586	Other disorders of the kidney and ureters	genitourinary
TMEM258	4.74	2.11e-06	340.1	Migrain with aura	neurological
TMEM258	4.74	2.11e-06	340.1	Migrain with aura	neurological
TMEM258	4.74	2.15e-06	694.3	Vascular disorders of skin	dermatologic
TMEM258	-4.72	2.35e-06	172.1	Melanomas of skin	dx or hx
TMEM258	-4.69	2.76e-06	740.11	Osteoarthrosis	localized
TMEM258	4.63	3.62e-06	535.8	Other specified gastritis	digestive
TMEM258	-4.61	4.04e-06	496	Chronic airway obstruction	respiratory
TMEM258	4.6	4.16e-06	530.14	Reflux esophagitis	digestive
TMEM258	-4.6	4.32e-06	550.1	Inguinal hernia	digestive
TMEM258	-4.59	4.48e-06	704	Diseases of hair and hair follicles	dermatologic
TMEM258	-4.56	5.09e-06	580.14	Chronic glomerulonephritis	NOS
TMEM258	-4.54	5.6e-06	741.1	Ankylosis of joint	musculoskeletal
TMEM258	4.53	5.77e-06	575	Other biliary tract disease	digestive
TMEM258	4.5	6.71e-06	681	Superficial cellulitis and abscess	dermatologic
TMEM258	-4.5	6.95e-06	284	Aplastic anemia	hematopoietic
TMEM258	-4.49	7.12e-06	743.2	Pathologic fracture	musculoskeletal
TMEM258	-4.48	7.33e-06	740.9	Osteoarthrosis NOS	musculoskeletal
TMEM258	-4.48	7.45e-06	281.12	Other vitamin B12 deficiency anemia	hematopoietic
TMEM258	-4.46	8.21e-06	519.8	Other diseases of respiratory system	NEC
TMEM258	-4.39	1.15e-05	569	Other disorders of intestine	digestive
TMEM258	4.37	1.23e-05	574.12	Cholelithiasis with other cholecystitis	digestive
TMEM258	4.35	1.36e-05	530.1	Esophagitis	GERD and related diseases
TMEM258	4.35	1.38e-05	250.24	Type 2 diabetes with neurological manifestations	endocrine/metabolic
TMEM258	-4.32	1.59e-05	737.1	Kyphosis (acquired)	musculoskeletal
TMEM258	-4.31	1.62e-05	532	Dysphagia	digestive
TMEM258	4.3	1.69e-05	339	Other headache syndromes	neurological
TMEM258	-4.3	1.7e-05	225.1	Benign neoplasm of brain	cranial nerves
TMEM258	-4.3	1.74e-05	519	Other diseases of respiratory system	not elsewhere classified
TMEM258	-4.27	2e-05	702	Degenerative skin conditions and other dermatoses	dermatologic
TMEM258	4.24	2.22e-05	473.3	Paralysis/spasm of vocal cords or larynx	respiratory
TMEM258	-4.23	2.35e-05	550	Abdominal hernia	digestive
TMEM258	-4.23	2.36e-05	729.1	Rheumatism	unspecified and fibrositis
TMEM258	-4.2	2.68e-05	204.22	Myeloid leukemia	chronic
TMEM258	-4.19	2.74e-05	561.1	Diarrhea	digestive
TMEM258	-4.14	3.49e-05	597.1	Urethral stricture (not specified as infectious)	genitourinary
TMEM258	4.13	3.7e-05	681.7	Cellulitis and abscess of trunk	dermatologic
TMEM258	4.11	4.01e-05	227.2	Benign neoplasm of parathyroid gland	neoplasms
TMEM258	-4.1	4.15e-05	480.11	Pneumococcal pneumonia	respiratory
TMEM258	-4.09	4.28e-05	479	Other upper respiratory disease	respiratory
TMEM258	-4.08	4.48e-05	526	Diseases of the jaws	digestive
TMEM258	4.08	4.49e-05	598.9	Other nonspecific findings on examination of urine	genitourinary
TMEM258	4.08	4.57e-05	481	Influenza	respiratory
TMEM258	-4.07	4.61e-05	275	Disorders of mineral metabolism	endocrine/metabolic
TMEM258	4.07	4.69e-05	536	Disorders of function of stomach	digestive
TMEM258	-4.07	4.77e-05	535.1	Acute gastritis	digestive
TMEM258	-4.06	4.88e-05	695.22	Pemphigus and pemphigoid	dermatologic
TMEM258	4.05	5.22e-05	575.6	Cholesterolosis of gallbladder	digestive
TMEM258	4	6.21e-05	575.8	Other disorders of biliary tract	digestive
